# Supplementary material for: FGF signaling modulates mechanotransduction/WNT signaling in progenitors during tooth root development
Source: Bone Res. 2024 Jun 24;12:37. doi: 10.1038/s41413-024-00345-5 (PMC11194271; doi:10.1038/s41413-024-00345-5)
Supplement: Supplementary file 2 — Source file [file 41413_2024_345_MOESM2_ESM.xlsx]

## Sheet: Fig 2
Fig 2g	Fgfr1fl/fl	Gli1-CreER;Fgfr1fl/fl
	0.996	0.563
	1.032	0.585
	0.973	0.547
Fig 2h	Fgfr1fl/fl	Gli1-CreER;Fgfr1fl/fl
	0.989	0.293
	1.043	0.243
	0.965	0.327
Fig 2i	Fgfr1fl/fl	Gli1-CreER;Fgfr1fl/fl
	1	0.135
	1	0.258
	0.99	0.201
Fig 2j	Fgfr1fl/fl	Gli1-CreER;Fgfr1fl/fl
	0.995	0.763
	1.019	0.836
	0.987	0.906
Fig 2k	Fgfr1fl/fl	Gli1-CreER;Fgfr1fl/fl
	1	0.345
	1	0.375
	0.99	0.382
Fig 2l	Fgfr1fl/fl	Gli1-CreER;Fgfr1fl/fl
	0.978	0.189
	1.028	0.298
	0.996	0.151
Fig 2s	Fgfr1fl/fl	Gli1-CreER;Fgfr1fl/fl
	1	0.45
	1	0.52
	0.99	0.63
Fig 2t	Fgfr1fl/fl	Gli1-CreER;Fgfr1fl/fl
	1.02	0.43
	0.99	0.55
	0.99	0.51

## Sheet: Fig 4
Fig 4o	Fgfr1fl/fl	Gli1-CreER;Fgfr1fl/fl
	1	0.49
	1	0.58
	1.01	0.55
	Fgfr1fl/fl	Gli1-CreER;Fgfr1fl/fl
Fig 4t	0.99	3.02
	1	2.91
	1	3.56
Fig 4u	Fgfr1fl/fl	Gli1-CreER;Fgfr1fl/fl
	1	1.97
	1	2.21
	1.01	1.88

## Sheet: Fig 5
Fig 5h	Fgfr1fl/fl	Gli1-CreER;Fgfr1fl/fl
PN7.5	0.99	1.54
	1	1.87
	1.01	1.76
	Fgfr1fl/fl	Gli1-CreER;Fgfr1fl/fl
PN14	1	3.76
	1	3.81
	1.01	3.46

## Sheet: Fig 6
Fig. 6g	pCMV6	pPiezo2
	1.01	61.82
	1.06	81.51
	0.93	79.23
Fig. 6r	Ctrl	pCMV6	pPiezo2
	0.992928	4.19236	9.89533
	1.00141	4.18388	9.80622
	1.00566	4.15417	9.97596

## Sheet: Fig 7
Fig 7b	IgG	ETV5
	1.049	1.382
	0.831	1.732
	1.119	1.987
Fig 7g	NC	Etv5 siRNA
	1.0087	0.1841
	0.9944	0.1565
	0.9969	0.1979

## Sheet: Fig 8
Fig 8y	Fgfr1fl/fl	Gli1-CreER;Fgfr1fl/fl	Gli1-CreER;Fgfr1fl/fl; β-cateninfl/+
	16.15	4.45	13.85
	19.26	7.04	16.7
	15.53	5.91	14.67

## Sheet: Fig S1
	Fgfr1fl/fl	Gli1-CreER;Fgfr1fl/fl
	19.92	1.17
	18.74	0.94
	18.28	0.89

## Sheet: Fig S4
	Fgfr1fl/fl	Gli1-CreER;Fgfr1fl/fl
	32.82	39.27
	29.22	34.04
	36.57	34.21
